# Supplementary material for: Chemical Profiling, Antiproliferative and Antimigratory Capacity of Haberlea rhodopensis Extracts in an In Vitro Platform of Various Human Cancer Cell Lines
Source: Antioxidants (Basel). 2022 Nov 22;11(12):2305. doi: 10.3390/antiox11122305 (PMC9774357; doi:10.3390/antiox11122305)
Supplement: Supplementary file 1 [file antioxidants-11-02305-s001.zip]

Archive with 1 entries (1 files):
- antioxidants-2039186-supplementary.pdf
